# Supplementary material for: Temporal Effect on PD‐L1 Detection and Novel Insights Into Its Clinical Implications in Non–Small Cell Lung Cancer
Source: Cancer Med. 2024 Oct 9;13(19):e70262. doi: 10.1002/cam4.70262 (PMC11462595; doi:10.1002/cam4.70262)
Supplement: Supplementary file 1 — Figure S1. Status of PD‐L1 expression (≥ 1% TPS) and driver mutations in malignant pleural fluid (A) and pleural tissues with cancer involvement (B). Figure S2. (A) Five‐year overall survival and (B) progression‐free survival in no PD‐L1 cohort with or without driver gene mutations. (C) Five‐year overall survival and (D) progression‐free survival in the high PD‐L1 cohort with a KRAS mutation or without driver gene mutations. [file CAM4-13-e70262-s002.zip]

Archive with 7 entries (7 files):
- Figure S1A.jpg
- Figure S1B.jpg
- Figure S2A.jpg
- Figure S2B.jpg
- Figure S2C.jpg
- Figure S2D.jpg
- Supplementary Figure legends.docx
